# Supplementary material for: Pharmacist-Led Flu Vaccination Services in Romanian Community Pharmacies: Barriers, Perceptions, and Implementation Challenges
Source: Pharmacy (Basel). 2026 Feb 12;14(1):36. doi: 10.3390/pharmacy14010036 (PMC12921818; doi:10.3390/pharmacy14010036)
Supplement: Supplementary file 1 [file pharmacy-14-00036-s001.zip]

Archive with 1 entries (1 files):
- pharmacy-4102734-supplementary.pdf
